# Supplementary material for: Comparative Analysis of microRNA Binding Site Distribution and microRNA-Mediated Gene Expression Repression of Oncogenes and Tumor Suppressor Genes
Source: Genes (Basel). 2022 Mar 9;13(3):481. doi: 10.3390/genes13030481 (PMC8953695; doi:10.3390/genes13030481)
Supplement: Supplementary file 1 [file genes-13-00481-s001.zip]

Archive with 17 entries (16 files):
- Revised Figs&Tables/
- Revised Figs&Tables/Figure5.jpeg
- __MACOSX/Revised Figs&Tables/._Figure5.jpeg
- Revised Figs&Tables/Table S1.xlsx
- __MACOSX/Revised Figs&Tables/._Table S1.xlsx
- Revised Figs&Tables/.DS_Store
- __MACOSX/Revised Figs&Tables/._.DS_Store
- Revised Figs&Tables/Table S2.xls
- __MACOSX/Revised Figs&Tables/._Table S2.xls
- Revised Figs&Tables/Figure4.jpeg
- __MACOSX/Revised Figs&Tables/._Figure4.jpeg
- Revised Figs&Tables/Figure3.jpg
- __MACOSX/Revised Figs&Tables/._Figure3.jpg
- Revised Figs&Tables/Figure2.jpg
- __MACOSX/Revised Figs&Tables/._Figure2.jpg
- Revised Figs&Tables/Figure1.jpg
- __MACOSX/Revised Figs&Tables/._Figure1.jpg
