# Supplementary material for: Comparative Analysis of microRNA Binding Site Distribution and microRNA-Mediated Gene Expression Repression of Oncogenes and Tumor Suppressor Genes
Source: Genes (Basel). 2022 Mar 9;13(3):481. doi: 10.3390/genes13030481 (PMC8953695; doi:10.3390/genes13030481)
Supplement: Supplementary file 1 [file genes-13-00481-s001.zip › Revised Figs&Tables/Table S1.xlsx]

## Sheet: Table S1A OGs list
Table S1A List of Oncogenes Used for MiRNA Binding Sites and GSE55338 mESCs Gene Expression Analysis
Symbol	Binding MiRNA Number	Gene_Biotype
RUNX1T1	60	protein_coding
LPP	54	protein_coding
SOCS5	48	protein_coding
MAPK1	47	protein_coding
CBL	41	protein_coding
BCL11B	40	protein_coding
ABL2	39	protein_coding
PPP6C	37	protein_coding
ZBTB16	37	protein_coding
JAKMIP2	36	protein_coding
MDGA2	36	protein_coding
AFF3	35	protein_coding
KCND3	35	protein_coding
XYLT1	35	protein_coding
NCOA2	34	protein_coding
BTG1	33	protein_coding
HLF	33	protein_coding
KRAS	33	protein_coding
MLLT3	33	protein_coding
GNAQ	32	protein_coding
PIK3CA	32	protein_coding
AFF1	31	protein_coding
CCDC6	31	protein_coding
PIK3CB	31	protein_coding
ARHGAP26	30	protein_coding
GRM5	30	protein_coding
ARHGEF12	29	protein_coding
ETV1	29	protein_coding
PDGFRA	29	protein_coding
MDM4	28	protein_coding
BCL2	27	protein_coding
NR4A3	26	protein_coding
PDE7B	25	protein_coding
BCL7A	24	protein_coding
DICER1	24	protein_coding
FMNL3	24	protein_coding
FOXO1	24	protein_coding
SETBP1	24	protein_coding
PRRX1	23	protein_coding
TPM3	23	protein_coding
KAT6A	22	protein_coding
KAT6B	22	protein_coding
MAPK8	22	protein_coding
MLLT6	22	protein_coding
MYH9	22	protein_coding
NRAS	22	protein_coding
BRD4	21	protein_coding
FOXO3	21	protein_coding
HMGA2	21	protein_coding
MAGI2	21	protein_coding
SPPL3	21	protein_coding
TFRC	21	protein_coding
ERC1	20	protein_coding
GRID2	20	protein_coding
MBOAT2	20	protein_coding
NCOA3	20	protein_coding
PBX1	20	protein_coding
TET1	20	protein_coding
CRISPLD1	19	protein_coding
ERG	19	protein_coding
KLF4	19	protein_coding
LASP1	19	protein_coding
PTPN11	19	protein_coding
BCLAF1	18	protein_coding
CBFA2T3	18	protein_coding
CLTC	18	protein_coding
DCLK1	18	protein_coding
ELL	18	protein_coding
KIT	18	protein_coding
LSM11	18	protein_coding
PTPRF	18	protein_coding
CRTC1	17	protein_coding
ETV6	17	protein_coding
HOXD11	17	protein_coding
MAML2	17	protein_coding
MLLT1	17	protein_coding
MYCN	17	protein_coding
NSD3	17	protein_coding
SS18	17	protein_coding
ZMYM2	17	protein_coding
CHIC2	16	protein_coding
EPS15	16	protein_coding
FN1	16	protein_coding
GRID1	16	protein_coding
HIP1	16	protein_coding
HOXA9	16	protein_coding
PLCL1	16	protein_coding
TBX18	16	protein_coding
TLL1	16	protein_coding
TOP1	16	protein_coding
BCL6	15	protein_coding
FLI1	15	protein_coding
GAS7	15	protein_coding
MECOM	15	protein_coding
MET	15	protein_coding
MN1	15	protein_coding
PAX3	15	protein_coding
RABEP1	15	protein_coding
SS18L1	15	protein_coding
STAT3	15	protein_coding
STRIP2	15	protein_coding
TRIM33	15	protein_coding
ACSL6	14	protein_coding
CSMD3	14	protein_coding
EGFR	14	protein_coding
ERBB3	14	protein_coding
NRG3	14	protein_coding
REL	14	protein_coding
TAL1	14	protein_coding
TRIM24	14	protein_coding
UBQLN2	14	protein_coding
BCL9	13	protein_coding
CARM1	13	protein_coding
CDH7	13	protein_coding
GMPS	13	protein_coding
HOXA13	13	protein_coding
MAP2K1	13	protein_coding
PAX7	13	protein_coding
PICALM	13	protein_coding
STXBP6	13	protein_coding
ARNT	12	protein_coding
CCND1	12	protein_coding
CCND3	12	protein_coding
COL1A1	12	protein_coding
EIF1AX	12	protein_coding
FGFR1	12	protein_coding
FOXO4	12	protein_coding
HOXA11	12	protein_coding
MSN	12	protein_coding
TLL2	12	protein_coding
CDX2	11	protein_coding
DKK2	11	protein_coding
FGFR2	11	protein_coding
GPHN	11	protein_coding
MLLT10	11	protein_coding
PAX8	11	protein_coding
RHOA	11	protein_coding
TCF3	11	protein_coding
TRIP11	11	protein_coding
UBE2QL1	11	protein_coding
ARF4	10	protein_coding
DEK	10	protein_coding
EIF4A2	10	protein_coding
KLHL5	10	protein_coding
PIM1	10	protein_coding
RIT1	10	protein_coding
STXBP1	10	protein_coding
TRIM23	10	protein_coding
XPOT	10	protein_coding
AKT2	9	protein_coding
AQP2	9	protein_coding
BCR	9	protein_coding
CAPRIN2	9	protein_coding
CDK4	9	protein_coding
CEP43	9	protein_coding
EZH2	9	protein_coding
FAM8A1	9	protein_coding
GTF2I	9	protein_coding
JAK2	9	protein_coding
KCNQ5	9	protein_coding
POTEG	9	protein_coding
SMARCA2	9	protein_coding
TAF1	9	protein_coding
TPR	9	protein_coding
ZNF384	9	protein_coding
GATA2	8	protein_coding
H3-3A	8	protein_coding
IRF2	8	protein_coding
JAK1	8	protein_coding
MAX	8	protein_coding
NCKIPSD	8	protein_coding
NFE2L2	8	protein_coding
PRKCI	8	protein_coding
RAC1	8	protein_coding
RAP1GDS1	8	protein_coding
RARA	8	protein_coding
RNF213	8	protein_coding
RRAS2	8	protein_coding
SKAP2	8	protein_coding
SRSF2	8	protein_coding
TXNRD1	8	protein_coding
UGT8	8	protein_coding
BMERB1	7	protein_coding
CTNNB1	7	protein_coding
DTX1	7	protein_coding
EBPL	7	protein_coding
NCOA4	7	protein_coding
PDGFRB	7	protein_coding
SET	7	protein_coding
SH3GL1	7	protein_coding
SIAH2	7	protein_coding
SOX17	7	protein_coding
TFEB	7	protein_coding
TFG	7	protein_coding
ZFR	7	protein_coding
BTBD11	6	protein_coding
FGFR3	6	protein_coding
FNBP1	6	protein_coding
GNAS	6	protein_coding
HOXC13	6	protein_coding
IDH1	6	protein_coding
ITM2C	6	protein_coding
LCP1	6	protein_coding
MB21D2	6	protein_coding
MICU3	6	protein_coding
MTOR	6	protein_coding
MYCL	6	protein_coding
RET	6	protein_coding
TAL2	6	protein_coding
TFE3	6	protein_coding
TLX1	6	protein_coding
TMEM11	6	protein_coding
TPM4	6	protein_coding
ABI1	5	protein_coding
ALDH1L2	5	protein_coding
AR	5	protein_coding
ATF1	5	protein_coding
CDC42EP1	5	protein_coding
CIITA	5	protein_coding
ERBB2	5	protein_coding
FOXL2	5	protein_coding
FUS	5	protein_coding
GNA11	5	protein_coding
GOT2	5	protein_coding
HOXD13	5	protein_coding
IRF4	5	protein_coding
LHFPL6	5	protein_coding
PLK2	5	protein_coding
PSPH	5	protein_coding
SEPTIN6	5	protein_coding
SF3B1	5	protein_coding
TUSC3	5	protein_coding
ABL1	4	protein_coding
CD163	4	protein_coding
COL5A2	4	protein_coding
CSF1R	4	protein_coding
FLT3	4	protein_coding
IL21R	4	protein_coding
IL5RA	4	protein_coding
LIN9	4	protein_coding
MALT1	4	protein_coding
MFF	4	protein_coding
MLF1	4	protein_coding
NKX2-1	4	protein_coding
NSFL1C	4	protein_coding
PCM1	4	protein_coding
PDGFB	4	protein_coding
RBM39	4	protein_coding
SKP2	4	protein_coding
SPOP	4	protein_coding
TOR1A	4	protein_coding
AKT1	3	protein_coding
ARHGEF33	3	protein_coding
BCL3	3	protein_coding
BIRC3	3	protein_coding
BRSK1	3	protein_coding
CACNG3	3	protein_coding
CHD4	3	protein_coding
CHN1	3	protein_coding
FSTL3	3	protein_coding
GABRG1	3	protein_coding
H2BC7	3	protein_coding
HSP90AA1	3	protein_coding
JUN	3	protein_coding
LMO1	3	protein_coding
METTL14	3	protein_coding
NUMA1	3	protein_coding
OLIG2	3	protein_coding
PPARG	3	protein_coding
PTN	3	protein_coding
TAF15	3	protein_coding
TM2D3	3	protein_coding
WNT11	3	protein_coding
ALK	2	protein_coding
ASCC3	2	protein_coding
CARD11	2	protein_coding
CFAP20	2	protein_coding
CMAS	2	protein_coding
CUL1	2	protein_coding
DDIT3	2	protein_coding
DNMT1	2	protein_coding
EWSR1	2	protein_coding
GNG4	2	protein_coding
INTS7	2	protein_coding
KAT8	2	protein_coding
LMO2	2	protein_coding
MFAP5	2	protein_coding
MFGE8	2	protein_coding
MLLT11	2	protein_coding
MYF5	2	protein_coding
MYH11	2	protein_coding
PDYN	2	protein_coding
PPP2R1A	2	protein_coding
PRCC	2	protein_coding
RGPD3	2	protein_coding
SEPTIN5	2	protein_coding
SEPTIN9	2	protein_coding
SMO	2	protein_coding
TEC	2	protein_coding
BRAF	1	protein_coding
CCNB1IP1	1	protein_coding
CNTRL	1	protein_coding
COX6C	1	protein_coding
CSNK1E	1	protein_coding
EEF1B2	1	protein_coding
ETV4	1	protein_coding
FIP1L1	1	protein_coding
GALNT17	1	protein_coding
GOLGA5	1	protein_coding
GPR141	1	protein_coding
H3C2	1	protein_coding
HRAS	1	protein_coding
IHO1	1	protein_coding
JAK3	1	protein_coding
LUM	1	protein_coding
MYD88	1	protein_coding
MYH2	1	protein_coding
MYOT	1	protein_coding
NACA	1	protein_coding
NTRK3	1	protein_coding
PATZ1	1	protein_coding
POLE	1	protein_coding
POU2AF1	1	protein_coding
PRG4	1	protein_coding
PRPF8	1	protein_coding
PSMC3IP	1	protein_coding
RHOH	1	protein_coding
SSX1	1	protein_coding
TLX3	1	protein_coding
ZFP2	1	protein_coding
ABCB1	0	protein_coding
ACADS	0	protein_coding
AK8	0	protein_coding
ASPSCR1	0	protein_coding
ATIC	0	protein_coding
BCL11A	0	protein_coding
BORCS8-MEF2B	0	protein_coding
CPB1	0	protein_coding
CRLF2	0	protein_coding
DDX10	0	protein_coding
EPHA6	0	protein_coding
FCRL4	0	protein_coding
FEV	0	protein_coding
FLT4	0	protein_coding
GK2	0	protein_coding
GNA15	0	protein_coding
GRIA3	0	protein_coding
GRXCR1	0	protein_coding
H4C9	0	protein_coding
HARS2	0	protein_coding
HSP90AA2P	0	processed_pseudogene
HSP90AB1	0	protein_coding
IFITM1	0	protein_coding
IGH	0	protein_coding
IGK	0	protein_coding
IGL	0	protein_coding
IL21	0	protein_coding
KLK8	0	protein_coding
KNL1	0	protein_coding
KRT15	0	protein_coding
KRTAP4-11	0	protein_coding
LCK	0	protein_coding
LHFPL1	0	protein_coding
LPA	0	protein_coding
LYL1	0	protein_coding
LZTR1	0	protein_coding
MALAT1	0	lncRNA
MARCO	0	protein_coding
MDM2	0	protein_coding
MED12	0	protein_coding
MEF2B	0	protein_coding
MPL	0	protein_coding
MRPL32	0	protein_coding
MS4A8	0	protein_coding
MYC	0	protein_coding
NBPF10	0	protein_coding
NENF	0	protein_coding
NRAP	0	protein_coding
NSMCE1	0	protein_coding
NTRK1	0	protein_coding
NUP214	0	protein_coding
NUTM1	0	protein_coding
NUTM2F	0	protein_coding
OR4M2	0	protein_coding
OR5I1	0	protein_coding
PGM5	0	protein_coding
PML	0	protein_coding
RAD51B	0	protein_coding
REXO2	0	protein_coding
RNF217-AS1	0	lncRNA
SEMG2	0	protein_coding
SEPTIN14	0	protein_coding
SLC35G3	0	protein_coding
SSX2	0	protein_coding
SSX4	0	protein_coding
SULT1C4	0	protein_coding
TCL1A	0	protein_coding
TFPT	0	protein_coding
TRA	0	protein_coding
TRB	0	protein_coding
TRD	0	protein_coding
TRIM48	0	protein_coding
TSHR	0	protein_coding
U2AF1	0	protein_coding
ZNF117	0	protein_coding
ZNF181	0	protein_coding
ZNF479	0	protein_coding
ZNF799	0	protein_coding
ZNF844	0	protein_coding

## Sheet: Table S1B TSGs list
Table S1B List of Tumor Suppressor Genes Used for MiRNA Binding Sites and GSE55338 mESCs Gene Expression Analysis
symbol	number	gene_biotype
TAOK1	67	protein_coding
TNRC6B	57	protein_coding
PTEN	54	protein_coding
TNIK	53	protein_coding
SPRED1	51	protein_coding
TGFBR2	48	protein_coding
FOSL2	46	protein_coding
BMPR2	43	protein_coding
KMT2D	43	protein_coding
DDX3X	41	protein_coding
DYRK1A	40	protein_coding
NIPBL	40	protein_coding
APPBP2	38	protein_coding
BMPR1A	38	protein_coding
CPEB2	38	protein_coding
LARP4B	38	protein_coding
SESTD1	38	protein_coding
ZNF292	38	protein_coding
APC	37	protein_coding
ARID2	37	protein_coding
ZFP36L2	37	protein_coding
SMAD2	36	protein_coding
CACUL1	35	protein_coding
FUBP1	35	protein_coding
TET2	35	protein_coding
TRAF3	35	protein_coding
CUL3	34	protein_coding
RASA1	33	protein_coding
SLC23A2	33	protein_coding
MAP3K1	32	protein_coding
ZBTB18	32	protein_coding
ASXL2	31	protein_coding
ZNRF3	31	protein_coding
ACVR2A	30	protein_coding
BTBD7	30	protein_coding
TBL1XR1	30	protein_coding
EXT1	29	protein_coding
CSNK2A1	28	protein_coding
STX7	28	protein_coding
CCDC88A	27	protein_coding
CHD2	27	protein_coding
INO80	27	protein_coding
MGA	27	protein_coding
PRPF40A	27	protein_coding
WWC2	27	protein_coding
FBXW7	26	protein_coding
MSH6	26	protein_coding
PHACTR4	26	protein_coding
PIK3R1	26	protein_coding
PLEKHM3	25	protein_coding
TCF7L2	25	protein_coding
AMER1	23	protein_coding
JMJD1C	23	protein_coding
PHF6	23	protein_coding
TSC1	23	protein_coding
USP9X	23	protein_coding
ZFP36L1	23	protein_coding
CYLD	22	protein_coding
DAAM1	22	protein_coding
DACH1	22	protein_coding
DIP2C	22	protein_coding
WAC	22	protein_coding
AMOT	21	protein_coding
DUSP16	21	protein_coding
KMT2C	21	protein_coding
CDC27	20	protein_coding
GSE1	20	protein_coding
PBRM1	20	protein_coding
STAG2	20	protein_coding
ACVR1B	19	protein_coding
ARHGAP5	19	protein_coding
ARID1A	19	protein_coding
CTNND1	19	protein_coding
DENND6A	19	protein_coding
GAPVD1	19	protein_coding
KDM6A	19	protein_coding
KLF6	19	protein_coding
NEK9	19	protein_coding
PPM1D	19	protein_coding
KANSL1	18	protein_coding
MBD6	18	protein_coding
PLEKHA6	18	protein_coding
RERE	18	protein_coding
RNF111	18	protein_coding
ATRX	17	protein_coding
LUC7L3	17	protein_coding
NF1	17	protein_coding
PRKAR1A	17	protein_coding
PTCH1	17	protein_coding
SUZ12	17	protein_coding
ZMYM4	17	protein_coding
CDK12	16	protein_coding
CDKN1B	16	protein_coding
SPEN	16	protein_coding
ARHGAP35	15	protein_coding
KDM5C	15	protein_coding
PNISR	15	protein_coding
WT1	15	protein_coding
ARID1B	14	protein_coding
BIRC6	14	protein_coding
LIMCH1	14	protein_coding
NAA25	14	protein_coding
NOTCH2	14	protein_coding
PRDM1	14	protein_coding
SIN3A	14	protein_coding
AJUBA	13	protein_coding
EP300	13	protein_coding
PRRC2C	13	protein_coding
RAPGEF6	13	protein_coding
SUFU	13	protein_coding
TNFAIP3	13	protein_coding
UBR5	13	protein_coding
WDR47	13	protein_coding
CCDC120	12	protein_coding
CIC	12	protein_coding
ELOA	12	protein_coding
FANCA	12	protein_coding
GATA3	12	protein_coding
MAP2K4	12	protein_coding
SMAD4	12	protein_coding
TRIP12	12	protein_coding
MAP3K4	11	protein_coding
NCOR1	11	protein_coding
SRSF11	11	protein_coding
CCAR1	10	protein_coding
CDKN1A	10	protein_coding
CHD8	10	protein_coding
CTDNEP1	10	protein_coding
HS6ST1	10	protein_coding
KDM3B	10	protein_coding
MBD1	10	protein_coding
SOX9	10	protein_coding
VHL	10	protein_coding
YLPM1	10	protein_coding
ATAD2	9	protein_coding
BCOR	9	protein_coding
BICRA	9	protein_coding
CTCF	9	protein_coding
MYO6	9	protein_coding
NCOR2	9	protein_coding
NF2	9	protein_coding
SMARCA1	9	protein_coding
SPRED2	9	protein_coding
TP53	9	protein_coding
UPF3B	9	protein_coding
AMBRA1	8	protein_coding
BAP1	8	protein_coding
GGNBP2	8	protein_coding
GPR174	8	protein_coding
HDAC2	8	protein_coding
HNRNPD	8	protein_coding
LDB1	8	protein_coding
PTPRK	8	protein_coding
RB1	8	protein_coding
RBBP6	8	protein_coding
RBM26	8	protein_coding
RNF43	8	protein_coding
SDHC	8	protein_coding
SIK3	8	protein_coding
THUMPD3	8	protein_coding
ANO3	7	protein_coding
B3GNT5	7	protein_coding
CASP8	7	protein_coding
CDH1	7	protein_coding
CERK	7	protein_coding
CHD3	7	protein_coding
CSDE1	7	protein_coding
ELF3	7	protein_coding
EPHA2	7	protein_coding
FOXA1	7	protein_coding
GNPTAB	7	protein_coding
ID3	7	protein_coding
MTFR1L	7	protein_coding
RAD21	7	protein_coding
RXRB	7	protein_coding
SMARCA4	7	protein_coding
SOCS1	7	protein_coding
USP28	7	protein_coding
AXIN1	6	protein_coding
BTG3	6	protein_coding
C2CD5	6	protein_coding
CCNQ	6	protein_coding
EXT2	6	protein_coding
SDHD	6	protein_coding
SEC22A	6	protein_coding
SETD2	6	protein_coding
SOX21	6	protein_coding
STK11	6	protein_coding
TBX3	6	protein_coding
TRAF7	6	protein_coding
TYRP1	6	protein_coding
WRN	6	protein_coding
ASXL1	5	protein_coding
EPB41L4A	5	protein_coding
ERRFI1	5	protein_coding
EXO5	5	protein_coding
FANCM	5	protein_coding
FAS	5	protein_coding
LEMD2	5	protein_coding
MORC4	5	protein_coding
MSH2	5	protein_coding
NFATC4	5	protein_coding
RUFY2	5	protein_coding
SBDS	5	protein_coding
THRAP3	5	protein_coding
TMEM30A	5	protein_coding
ATM	4	protein_coding
BABAM2	4	protein_coding
BRCA1	4	protein_coding
BRD7	4	protein_coding
CLGN	4	protein_coding
COL4A2	4	protein_coding
DPY19L4	4	protein_coding
FANCD2	4	protein_coding
FAT1	4	protein_coding
GIGYF2	4	protein_coding
KBTBD7	4	protein_coding
PEX2	4	protein_coding
SPCS1	4	protein_coding
VPS13A	4	protein_coding
ADAMTS19	3	protein_coding
ANKRD46	3	protein_coding
ATG5	3	protein_coding
CDKN2C	3	protein_coding
DDB2	3	protein_coding
FANCF	3	protein_coding
KMT2B	3	protein_coding
MAGED1	3	protein_coding
PRKRA	3	protein_coding
RBMX	3	protein_coding
TBC1D10C	3	protein_coding
ZNF319	3	protein_coding
DNER	2	protein_coding
ERCC4	2	protein_coding
FANCE	2	protein_coding
HAUS8	2	protein_coding
MKRN1	2	protein_coding
MYO1B	2	protein_coding
PUS7	2	protein_coding
RBM10	2	protein_coding
RBM15	2	protein_coding
SCRN3	2	protein_coding
TMPO	2	protein_coding
WDR33	2	protein_coding
ZC3H13	2	protein_coding
ZNF234	2	protein_coding
ZNF318	2	protein_coding
ABCA10	1	protein_coding
B2M	1	protein_coding
BAX	1	protein_coding
CNOT3	1	protein_coding
FANCC	1	protein_coding
GGCT	1	protein_coding
GPC3	1	protein_coding
HNF1A	1	protein_coding
IFNGR2	1	protein_coding
INPPL1	1	protein_coding
KEAP1	1	protein_coding
MEN1	1	protein_coding
MOAP1	1	protein_coding
PABPC3	1	protein_coding
PCDH7	1	protein_coding
RPL18	1	protein_coding
SMARCB1	1	protein_coding
SMC4	1	protein_coding
SPATA6	1	protein_coding
TP53BP1	1	protein_coding
ZC3H18	1	protein_coding
AOAH	0	protein_coding
ATR	0	protein_coding
BLM	0	protein_coding
BRCA2	0	protein_coding
CCDC144NL	0	transcribed_unprocessed_pseudogene
CCDC38	0	protein_coding
CD58	0	protein_coding
CDKN2A	0	protein_coding
CFAP70	0	protein_coding
COL8A2	0	protein_coding
COQ9	0	protein_coding
DAXX	0	protein_coding
DEPDC5	0	protein_coding
DOP1A	0	protein_coding
EIF2AK3	0	protein_coding
EMG1	0	protein_coding
ERCC2	0	protein_coding
ERCC3	0	protein_coding
ERCC5	0	protein_coding
FANCG	0	protein_coding
FH	0	protein_coding
FLCN	0	protein_coding
GPS2	0	protein_coding
HERC1	0	protein_coding
HLA-A	0	protein_coding
HLA-B	0	protein_coding
HLA-DRB1	0	protein_coding
IL32	0	protein_coding
IWS1	0	protein_coding
KCNT2	0	protein_coding
KHDC4	0	protein_coding
MED23	0	protein_coding
MLH1	0	protein_coding
MUTYH	0	protein_coding
NBN	0	protein_coding
NLRP2	0	protein_coding
PLAC4	0	lncRNA
PMS1	0	protein_coding
PMS2	0	protein_coding
PPP3CC	0	protein_coding
RECQL4	0	protein_coding
RGS12	0	protein_coding
RPL5	0	protein_coding
SDHB	0	protein_coding
SNRPN	0	protein_coding
SPSB2	0	protein_coding
TEX11	0	protein_coding
TMCO2	0	protein_coding
TSC2	0	protein_coding
UGT2A2	0	protein_coding
WAS	0	protein_coding
WBP1	0	protein_coding
XPA	0	protein_coding
XPC	0	protein_coding
ZMYM3	0	protein_coding
ZNF750	0	protein_coding

## Sheet: Table S1C pan+colon og
Table S1C List of Oncogenes Used for GSE134868 HCT116 Cells Gene Expression Analysis
Pan_Colon_Oncogenes
ABCB1
ABI1
ABL1
ABL2
ACADS
ACSL6
AFF1
AFF3
AK8
AKT1
AKT2
ALDH1L2
ALK
AQP2
AR
ARF4
ARHGAP26
ARHGEF12
ARHGEF33
ARNT
ASCC3
ASPSCR1
ATF1
ATIC
BCL11A
BCL11B
BCL2
BCL3
BCL6
BCL7A
BCL9
BCLAF1
BCR
BIRC3
BMERB1
BORCS8-MEF2B
BRAF
BRD4
BTBD11
BTG1
CACNG3
CAPRIN2
CARD11
CARM1
CBFA2T3
CBL
CCDC6
CCNB1IP1
CCND1
CCND3
CD163
CDC42EP1
CDH2
CDH7
CDK4
CDX2
CEP43
CERS3
CFAP20
CHD4
CHIC2
CHN1
CIITA
CLTC
CMAS
CNOT1
CNTRL
COL1A1
COL5A2
COX6C
CPB1
CRISPLD1
CRLF2
CSF1R
CSMD3
CSNK1E
CTNNB1
CUL1
DAAM2
DCLK1
DDIT3
DDX10
DEK
DICER1
DKK2
DNMT1
DTX1
EBPL
EEF1B2
EGFR
EIF1AX
EIF4A2
ELL
EPHA6
EPS15
ERBB2
ERBB3
ERC1
ERG
ETV1
ETV4
ETV6
EWSR1
EZH2
FAM8A1
FCRL4
FEV
FGFR1
FGFR2
FGFR3
FIP1L1
FLI1
FLT3
FMNL3
FN1
FNBP1
FOXL2
FOXO1
FOXO3
FOXO4
FSTL3
FUS
GABRG1
GAS7
GATA2
GK2
GMPS
GNA11
GNA15
GNAQ
GNAS
GNG4
GOLGA5
GOT2
GPHN
GPR141
GRIA3
GRID1
GRID2
GRM5
GRXCR1
GTF2I
H2BC7
H3-3A
H3C2
H4C9
HARS2
HIP1
HLF
HMGA2
HOXA11
HOXA13
HOXA9
HOXC13
HOXD11
HOXD13
HPSE2
HRAS
HSP90AA1
HSP90AA2P
HSP90AB1
IDH1
IFITM1
IGH
IGK
IGL
IHO1
IL21
IL21R
IL5RA
INTS7
IRF2
IRF4
ITM2C
JAK1
JAK2
JAK3
JAKMIP2
JUN
KAT6A
KAT6B
KAT8
KCND3
KCNQ5
KIT
KLF4
KLHL5
KLK8
KNL1
KRAS
KRT15
KRTAP4-11
LAMB3
LASP1
LCK
LCP1
LHFPL1
LHFPL6
LIN9
LMO1
LMO2
LPA
LPP
LRP6
LSM11
LUM
LYL1
LZTR1
MAGI2
MALAT1
MALT1
MAML2
MAP2K1
MAP3K21
MAPK1
MAPK8
MARCO
MAX
MB21D2
MBOAT2
MDGA2
MDM2
MDM4
MED12
MEF2B
MET
METTL14
MFAP5
MFF
MFGE8
MICU3
MLLT1
MLLT10
MLLT11
MLLT3
MLLT6
MN1
MPL
MRPL32
MS4A8
MSN
MTOR
MYC
MYCL
MYCN
MYD88
MYF5
MYH2
MYH9
MYO1D
MYOT
NACA
NBPF10
NCKIPSD
NCOA2
NCOA3
NCOA4
NENF
NFE2L2
NKX2-1
NR4A3
NRAP
NRAS
NRG3
NSD3
NSFL1C
NSMCE1
NTRK1
NTRK3
NUMA1
NUP214
NUTM1
NUTM2F
OLIG2
OR4M2
OR5I1
PATZ1
PAX3
PAX7
PAX8
PBX1
PCBP1
PCM1
PDE7B
PDGFB
PDGFRA
PDGFRB
PDYN
PGM5
PICALM
PIK3CA
PIK3CB
PIM1
PLCL1
PLK2
PML
POLE
POTEG
POU2AF1
PPARG
PPP2R1A
PPP6C
PRCC
PRG4
PRKCI
PRPF8
PRRX1
PSMC3IP
PSPH
PTN
PTPN11
PTPRF
RABEP1
RAC1
RAD51B
RAP1GDS1
RARA
RBM39
REL
RET
REXO2
RGPD3
RHOA
RHOH
RIT1
RNF213
RNF217-AS1
RRAS2
RUNX1T1
SEMG2
SEPTIN14
SEPTIN5
SEPTIN6
SEPTIN9
SET
SETBP1
SF3B1
SH3GL1
SIAH2
SKAP2
SKP2
SLC35G3
SMARCA2
SMO
SOCS5
SOX17
SPOP
SPPL3
SRSF2
SS18
SS18L1
SSX1
SSX2
SSX4
STAT3
STRIP2
STXBP1
STXBP6
SULT1C4
TAF1
TAF15
TAL1
TAL2
TBX18
TCF3
TCL1A
TEC
TET1
TFE3
TFEB
TFG
TFPT
TFRC
TLL1
TLL2
TLX1
TLX3
TM2D3
TMEM11
TOP1
TOR1A
TPM3
TPM4
TPR
TRA
TRB
TRD
TRIM23
TRIM24
TRIM33
TRIM48
TRIP11
TSHR
TUSC3
TXNRD1
U2AF1
UBE2QL1
UBQLN2
UGT8
WIPF1
WNT11
XPOT
XYLT1
ZBTB16
ZFP2
ZFR
ZMYM2
ZNF117
ZNF181
ZNF384
ZNF479
ZNF799
ZNF844

## Sheet: Table S1D pan+colon tsg
Table S1D List of Tumor Suppressor Genes Used for GSE134868 HCT116 Cells Gene Expression Analysis
Pan_Colon_Tumor_Suppressors
ABCA10
ACOT4
ACVR1B
ACVR2A
ADAMTS19
ADAMTS20
ADGRL2
ADGRV1
AJUBA
AMBRA1
AMER1
AMOT
ANKIB1
ANKRD46
ANO3
ANXA10
AOAH
APC
APPBP2
ARHGAP33
ARHGAP35
ARHGAP5
ARID1A
ARID1B
ARID2
ARID4A
ASTE1
ASXL1
ASXL2
ATAD2
ATG2B
ATG5
ATM
ATR
ATRX
AXIN1
AXIN2
B2M
B3GNT5
BABAM2
BAP1
BAX
BCL9L
BCOR
BCORL1
BICRA
BIRC6
BLM
BMPR1A
BMPR2
BRCA1
BRCA2
BRD7
BTBD7
BTG3
C2CD5
CACUL1
CAMKV
CAMTA2
CASP8
CBX8
CCAR1
CCDC120
CCDC144NL
CCDC15
CCDC171
CCDC38
CCDC88A
CCNQ
CD58
CD93
CDH1
CDK12
CDKN1A
CDKN1B
CDKN2A
CDKN2C
CEP192
CERK
CFAP70
CHD2
CHD3
CHD8
CIC
CLGN
CLK1
CNOT3
COL18A1
COL4A2
COL8A2
COQ9
CPEB2
CPXM2
CSDE1
CSNK2A1
CTCF
CTDNEP1
CTNND1
CTSF
CUL3
CYLD
DAAM1
DACH1
DAXX
DDB2
DDX3X
DENND6A
DEPDC5
DIP2C
DNAH7
DNER
DOP1A
DPY19L4
DUSP16
DYRK1A
DYSF
E2F7
EBF3
EIF2AK3
ELF3
ELK3
ELOA
EMG1
EP300
EPB41L4A
EPHA2
ERCC2
ERCC3
ERCC4
ERCC5
ERRFI1
EXO5
EXT1
EXT2
FANCA
FANCC
FANCD2
FANCE
FANCF
FANCG
FANCM
FAS
FAT1
FBXW7
FH
FLCN
FLG2
FOSL2
FOXA1
FUBP1
FXR1
GAPVD1
GATA3
GGCT
GGNBP2
GIGYF2
GNL3
GNPTAB
GPC3
GPR174
GPRIN1
GPS2
GSE1
GSK3B
HAUS8
HDAC2
HERC1
HIVEP2
HLA-A
HLA-B
HLA-DRB1
HNF1A
HNRNPD
HPS1
HS6ST1
ICA1
ID3
IFNGR2
IL17RA
IL32
INF2
INO80
INPPL1
INTS1
IWS1
JMJD1C
KANSL1
KBTBD7
KCNH7
KCNT2
KDM3B
KDM5C
KDM6A
KEAP1
KHDC4
KIAA1109
KLF6
KMT2B
KMT2C
KMT2D
LAMA2
LARP4B
LDB1
LEMD2
LIMCH1
LUC7L3
MAGED1
MAP2K4
MAP3K1
MAP3K4
MAP7
MAPKBP1
MBD1
MBD6
MED23
MEN1
MFRP
MGA
MKRN1
MLH1
MOAP1
MORC4
MRPS31
MSH2
MSH6
MTFR1L
MUTYH
MYBL1
MYH3
MYO1B
MYO6
NAA25
NBEA
NBN
NCOR1
NCOR2
NEK9
NF1
NF2
NFATC4
NIPBL
NLRP2
NOTCH2
OBI1
OBSCN
OR8I2
OSMR
PABPC3
PBRM1
PCDH7
PCED1B
PEX2
PHACTR4
PHF6
PIK3R1
PLAC4
PLEKHA6
PLEKHM3
PLK1
PLXNA3
PMS1
PMS2
PNISR
POGZ
PPM1D
PPP1R13B
PPP3CC
PRDM1
PRDM2
PRKAR1A
PRKRA
PRPF4
PRPF40A
PRRC2C
PSD
PTCH1
PTPRK
PUS7
PYGO2
RAD21
RAPGEF6
RASA1
RB1
RBBP6
RBM10
RBM15
RBM26
RBMX
RECQL4
RERE
RFX5
RGS12
RHOT1
RIMS1
RNF111
RNF20
RNF43
RPL18
RPL5
RPS6KA6
RUFY2
RXRB
SAT1
SBDS
SCARA5
SCRN3
SDHB
SDHC
SDHD
SEC22A
SESTD1
SETD2
SIK3
SIN3A
SLC12A6
SLC23A2
SLCO6A1
SLIT3
SMAD2
SMAD4
SMAP2
SMARCA1
SMARCA4
SMARCB1
SMC4
SNAPC1
SNRPN
SNX25
SOCS1
SOX21
SOX9
SPATA6
SPCS1
SPEN
SPRED1
SPRED2
SPSB2
SRSF11
STAG2
STK11
STX7
SUFU
SUZ12
SYCP1
TAOK1
TBC1D10C
TBL1XR1
TBX3
TCF7L2
TET2
TEX11
TEX47
TGFBR2
TGIF1
THRAP3
THUMPD3
TMCO2
TMEM30A
TMPO
TNFAIP3
TNIK
TNPO1
TNRC6B
TP53
TP53BP1
TRAF3
TRAF7
TRIP12
TSC1
TSC2
TULP4
TYRP1
UBE2T
UBR5
UBXN11
UGT2A1
UGT2A2
UNC13D
UPF3B
USP28
USP31
USP9X
VHL
VPS13A
WAC
WAS
WBP1
WDR33
WDR47
WNK2
WRN
WSCD2
WT1
WWC2
XPA
XPC
YLPM1
ZBTB18
ZC3H13
ZC3H18
ZEB1
ZFP36L1
ZFP36L2
ZHX2
ZMYM3
ZMYM4
ZNF142
ZNF234
ZNF292
ZNF318
ZNF319
ZNF687
ZNF750
ZNF875
ZNRF3
