# Supplementary material for: Comparative Analysis of microRNA Binding Site Distribution and microRNA-Mediated Gene Expression Repression of Oncogenes and Tumor Suppressor Genes
Source: Genes (Basel). 2022 Mar 9;13(3):481. doi: 10.3390/genes13030481 (PMC8953695; doi:10.3390/genes13030481)
Supplement: Supplementary file 1 [file genes-13-00481-s001.zip › Revised Figs&Tables/Table S2.xls]

## Sheet: Table S2A
Table S2A Top 100 Ranked Genes with Most MiRNA Binding Sites
Symbol	Binding MiRNA Number
ZBTB20	104
LCOR	89
ANKRD52	77
AGO1	75
NUFIP2	75
NFIB	74
AGO2	72
SLC5A3	72
KLF7	67
TAOK1	67
AAK1	65
AGO3	63
NFIA	63
QKI	63
CBX5	62
CTDSPL2	62
ONECUT2	62
UBN2	62
PURB	61
ZBTB10	61
ACVR2B	60
BNC2	60
RUNX1T1	60
RYBP	60
ABI2	59
CREB1	59
TET3	59
ZNF652	59
PDE7A	58
NFAT5	57
RORB	57
STRN	57
TNRC6B	57
KCMF1	56
PPARGC1B	56
RORA	56
KPNA4	55
SOX6	55
CELF2	54
GAN	54
GTDC1	54
LPP	54
PTEN	54
ROCK1	54
SESN3	54
ZNF704	54
CADM1	53
CAND1	53
TCF4	53
TNIK	53
AP5M1	52
SRSF10	52
TSC22D2	52
ERBB4	51
KLF12	51
RPS6KA3	51
SPRED1	51
STOX2	51
UBE2W	51
ATXN1	50
CREBRF	50
ENAH	50
FOXP2	50
MAP3K2	50
NOVA1	50
PDE4D	50
SCN1A	50
SP1	50
AZIN1	49
FRS2	49
KDM7A	49
MMP16	49
CFL2	48
CLOCK	48
DGKH	48
DYRK2	48
IL1RAPL1	48
MTDH	48
SH3PXD2A	48
SOCS5	48
TGFBR2	48
FIGN	47
KCNN3	47
MAPK1	47
SLC8A1	47
TEAD1	47
ZNF207	47
ANKFY1	46
CDC73	46
CPEB4	46
FOSL2	46
TNPO1	46
ZFHX4	46
BAZ2B	45
CCNT2	45
CPEB3	45
CSRNP3	45
DDI2	45
DNMT3A	45
ELAVL2	45

## Sheet: Table S2B
Table S2B Top 100 Up-Regulated Genes in GSE55338 Dicer Knockout mESCs
Symbol	log2(KO/WT.fold.change)
Tenm2	6.66607
Fmo1	6.22143
Tff2	5.73838
Cfh	5.47831
Trpc6	5.45556
Hoxa13	5.35499
Cd3g	5.31451
Smyd1	5.31263
Spdye4b	5.26033
Vax2	5.25845
Adh7	5.24382
Hoxa9	5.10434
Grin3a	5.03362
Meis2	4.96554
Sgcz	4.92794
Casq2	4.92232
Frmd3	4.84619
C1ql3	4.84192
Evx1	4.80313
Nnmt	4.7763
Msln	4.73923
Loxl4	4.66531
AI593442	4.63011
Prss35	4.6224
Cd3d	4.57762
Kdr	4.52614
Chrna6	4.49108
Rsad2	4.48338
Cyp2w1	4.43171
Zbp1	4.41911
Ccdc169	4.36361
Gm4307	4.31464
Pramel15	4.30498
Ffar3	4.27267
Cd19	4.16721
Acoxl	4.08355
Plagl1	4.06815
Ehf	4.06476
Pglyrp3	4.06343
Sparcl1	4.06095
Pof1b	3.97761
Hhip	3.94937
Bcl2l15	3.93286
Lrrc18	3.92774
Tbc1d8b	3.91694
Aspa	3.90304
Tbx18	3.8821
Pla2g7	3.86766
Npas2	3.86276
Tmprss5	3.84909
Nr2f2	3.84574
Saa2	3.8397
Syn2	3.82812
Uba7	3.81044
Hoxd9	3.79981
Dpp4	3.77237
Vtcn1	3.77223
Ccdc141	3.76865
Krt13	3.76435
St8sia1	3.75989
Nwd2	3.7108
Alox12e	3.706
Bhmt2	3.70569
Adgrf5	3.70492
Lancl3	3.7012
Sema5a	3.68522
Elf5	3.68166
Reep1	3.59943
Mal	3.58811
Pramel11	3.5738
Skida1	3.57239
Il7	3.56788
Spz1	3.56696
Cemip	3.55234
Erich3	3.51512
Xpnpep2	3.51426
Sh3rf2	3.51163
Tdpoz3	3.49682
Rtp4	3.49379
Rhox9	3.48547
Ifih1	3.45342
Cyp4a10	3.39178
Fam124b	3.36674
Ncf2	3.36289
Nipal2	3.35031
Glis3	3.34546
Meox2	3.3454
Kbtbd11	3.34445
Irf2	3.34079
Sgcd	3.32268
Fat2	3.31403
Gm4301	3.29476
Osm	3.28382
Saa3	3.27526
Notum	3.27446
Gcnt3	3.2676
Nfia	3.24762
Hmx2	3.23858
Naalad2	3.2364
Pou6f2	3.21901

## Sheet: Table S2C
Table S2C Top 100 Up-Regulated Heavy Polysomes associated mRNAs in GSE134818 Dicer Knockout Human HCT116 Cells
Symbol	H_log2FC
TM4SF18	8.26903
TACSTD2	8.02722
NPR3	6.71601
ICAM1	6.01665
ZBED2	5.57304
PODXL2	5.55924
TMEM74	5.25111
IL32	4.58126
SNAP25	4.51415
KRT23	4.30469
PTN	4.16622
TM4SF1	4.12183
WNT3A	4.00936
FEZ1	3.92918
ZNF222	3.88433
KRTAP2-3	3.65708
APOBEC3G	3.58126
PER3	3.50885
TMEM170B	3.23731
BEX5	3.12183
FAM50B	3.07603
NAV3	2.92449
SNTB1	2.92248
DKK4	2.82227
AXIN2	2.80719
ZNF804A	2.77894
MAMDC2	2.69649
SERTAD4	2.67983
ZBTB18	2.5604
SIX2	2.55479
AKT3	2.51415
FAM78B	2.49106
ITGB8	2.46225
ATG2B	2.45045
BRICD5	2.44376
KRTAP4-7	2.44376
TCEA3	2.43653
VCAN	2.43326
CEMIP	2.40194
PER2	2.39701
CDK6	2.37122
ZBTB20	2.32817
VASH2	2.32492
BMP4	2.32308
PTGER2	2.30946
AFAP1L2	2.25111
TFRC	2.23855
GLIS3	2.20722
ANKRD52	2.19596
BLACAT1	2.18072
COL12A1	2.17483
CHST4	2.12183
KCTD12	2.09691
SCN1B	2.08706
FGF9	2.08403
LOXL4	2.08403
COCH	2.08119
FRS2	2.07744
ANO1	2.07648
FGF18	2.07603
FICD	2.0361
ATXN1	2.02282
LYL1	2.00936
CATSPERZ	1.9963
ADAM19	1.9956
TNS3	1.95792
IGF2R	1.95005
EPHA4	1.93173
PRSS27	1.92918
ST6GALNAC3	1.92918
LMO7	1.92427
SERPINA1	1.916
KRTAP4-12	1.91324
VEPH1	1.9061
DACT1	1.89761
TET3	1.89588
FOXQ1	1.88736
SP5	1.88433
LHFPL6	1.88367
LIMS2	1.87185
IL1R1	1.87077
MGAT5B	1.8588
PTHLH	1.8588
FAM217B	1.84268
UTS2	1.83232
HS3ST3B1	1.82754
POMK	1.82709
GPR162	1.82227
SCARA3	1.81823
HEY2	1.80633
ZNF701	1.80633
MTRNR2L1	1.80179
SLC2A1	1.80094
FOXD1	1.79217
CRY2	1.76569
USF3	1.76521
TNRC6A	1.75682
P3H3	1.72951
TMEM198	1.72174
ZNFX1	1.71895

## Sheet: Table S2D
Table S2D Top 100 Up-Regulated Light Polysomes associated mRNAs in GSE134818 Dicer Knockout Human HCT116 Cells
Symbol	L_log2FC
TACSTD2	8.18011
TM4SF18	7.92287
NPR3	6.44689
IL32	5.6193
APOBEC3G	5.03434
DKK4	4.8768
ICAM1	4.60932
PODXL2	4.5514
KRTAP2-3	4.31289
KRTAP4-7	4.30564
KRTAP4-12	4.29183
FAM50B	4.22075
TM4SF1	4.08325
FEZ1	4.06713
ZBED2	4.03434
ZNF222	3.86086
KRT23	3.79156
SNAP25	3.39137
WNT3A	3.369
MAMDC2	3.0366
ZNF804A	2.79694
SNTB1	2.68007
VCAN	2.63686
AXIN2	2.58342
TMEM74	2.54559
CLU	2.50535
FOXQ1	2.49829
NAV3	2.43161
COL12A1	2.42516
SERPINA1	2.36235
EPHA4	2.35001
ENPP5	2.34698
GPR143	2.26382
TFRC	2.25342
CDK6	2.24532
BEX5	2.22075
H2BC14	2.17636
PTN	2.12745
SERTAD4	2.08782
CATSPERZ	2.05083
CCK	2.03434
SULT1A2	2.03434
FGF9	2.02661
ABCG1	2.02435
TNS3	1.99681
HSPA1B	1.98943
SLC2A1	1.98895
PSPN	1.98371
SP5	1.97705
PER2	1.97606
PER3	1.96485
PRPS1L1	1.95396
SCML2	1.94653
LYL1	1.93379
VSNL1	1.92876
CEMIP	1.91332
IQGAP2	1.91332
ECM1	1.8912
KRTAP3-1	1.88823
TPP1	1.87912
RRBP1	1.86725
BMP4	1.8643
MMP14	1.85753
SERPING1	1.84049
AKT3	1.83036
COCH	1.82843
AFAP1L2	1.82406
CXCR4	1.81379
GLIS3	1.81285
ZBTB20	1.80485
GNS	1.79916
RAET1L	1.79785
LMO7	1.79561
SARDH	1.78043
GGT1	1.76132
CD22	1.74435
SYNM	1.73095
PERM1	1.7289
FAT1	1.71825
HSP90AA1	1.71339
SELENOO	1.69573
NUP107	1.68312
MAPK8IP2	1.6762
ZBTB18	1.67386
HSPA2	1.65635
KLK6	1.64935
TENM3	1.63321
CR2	1.62512
HSPA1A	1.62382
ZNF266	1.61428
C1GALT1C1	1.61396
ZNF701	1.60807
CHRD	1.60262
TNNC1	1.59711
FGF18	1.59139
PDE4B	1.59097
CTSA	1.58975
PLAT	1.58075
ITGB8	1.57714
SPTBN1	1.5682
